# Supplementary material for: Block Synthesis and Step-Growth Polymerization of C-6-Sulfonatomethyl-Containing Sulfated Malto-Oligosaccharides and Their Biological Profiling
Source: Int J Mol Sci. 2024 Jan 4;25(1):677. doi: 10.3390/ijms25010677 (PMC10779578; doi:10.3390/ijms25010677)
Supplement: Supplementary file 1 [file ijms-25-00677-s001.zip]

Archive with 1 entries (1 files):
- ijms-2786353-supplementary.pdf
